# Supplementary material for: In silico analysis of the core signaling proteome from the barley powdery mildew pathogen (Blumeria graminis f.sp. hordei)
Source: BMC Genomics. 2014 Oct 2;15(1):843. doi: 10.1186/1471-2164-15-843 (PMC4195978; doi:10.1186/1471-2164-15-843)
Supplement: Supplementary file 7 — Additional file 7: Table S5: Bgh protein families with prominent roles in fungal development, signaling and pathogenesis. Sheet “GPCRs-heterotrimeric G proteins”. Sheet “MAP kinases”. Sheet “cAMP signaling”. Sheet “Small monomeric GTPases”. Sheet “Calcium signaling”. Sheet “Transcription factors”. (XLSX 59 KB) [file 12864_2014_6527_MOESM7_ESM.xlsx]

## Sheet: GPCRs-heterotrimeric G proteins
Protein type	Designation	GenBank accession number	Bgh protein identifier	# TM domain (TMHMM2.0)	# TM domain (TOPCONS)	InterPro domains	ProtComp Neuoronal network	ProtComp Inetgral final
Canonical GPCR candidates
	Ste2-like pheromone receptor	CCU76340	bgh00998	7	7	Fungal pheromone mating factor STE2 GPCR (IPR00036)	Golgi	Membrane bound Golgi
	Ste3-like pheromone receptor	None	None in isolate DH14 (but present in Bgh isolates A6 and K1)	7	7	Fungal pheromone STE3 GPCR (IPR001499) (based on Bgh isolate K1 sequence)	None	None
	Carbon/amino acid receptor	CCU74543	bgh04008	7	7	Glucose receptor Git3, N-terminal (IPR023041)	Plasma membrane	Plasma membrane
	Carbon/amino acid receptor	CCU74611	bgh03435	7	7	Glucose receptor Git3, C-terminal (IPR022596), Glucose receptor Git3, N-terminal (IPR023041)	Plasma membrane	Plasma membrane
	Putative nutrient (nitrogen) receptor	CCU83048	bgh04589	7	6-7	Cystinosin/ERS1p repeat (IPR006603)	Plasma membrane	Plasma membrane
	Putative nutrient (nitrogen) receptor	CCU76632	bgh03456	7	5-7	Cystinosin/ERS1p repeat (IPR006603)	Plasma membrane	Plasma membrane
	cAMP receptor-like	CCU80324	bgh04735	7	7-8	GPCR, rhodopsin-like, 7TM (IPR017452), GPCR, family 2-like (IPR017981)	Golgi	Membrane bound Golgi
	Microbial opsin	CCU79067	bgh05191	7	7	Rhodopsin (archaeal/bacterial/fungal) (IPR001425)	Golgi	Plasma membrane
Other high confidence GPCR candidates
	GPCR candidate	CCU77395	bgh05940	8	9	GPCR 89-related (IPR015672), ABA GPCR-like domain (IPR025969), Golgi pH regulator (IPRO22535)	Plasma membrane	Plasma membrane
	GPCR candidate	CCU74862	bgh01340	7	7	Adiponectin/progestin receptor-related (PTHR20855, PF03006)	Plasma membrane	Plasma membrane
	GPCR candidate	CCU76297	bgh00077	7	7	Adiponectin/progestin receptor-related (PTHR20855, PF03006)	Plasma membrane	Plasma membrane
	GPCR candidate	CCU75181	bgh00202	7	7	Transmembrane receptor, eukaryota (IPR009637)	Plasma membrane	Plasma membrane
	GPCR candidate	CCU81853	bgh01903	7	7	none (homolg of M. grisea pth11)	Plasma membrane	Plasma membrane
Further GPCR candidates
	GPCR candidate	CCU74790	bghG000619000001001	7	8	Extracellular membrane protein, CFEM domain (IPR008427)	Plasma membrane	Plasma membrane
	GPCR candidate	None	None (protein model problematic; on cabog_capped_contig_004351)	7	6-8	Extracellular membrane protein, CFEM domain (IPR008427)
	GPCR candidate	CCU74839	bgh03125	7	7	Domain of Unknown Function DUF2434 (IPR018830)	Endoplasmic reticulum	Membrane bound Endoplasmic reticulum
	GPCR candidate	CCU82829	bgh02449	7	7	none	Plasma membrane	Plasma membrane
	GPCR candidate	CCU82091	bgh01831	6	5-8	none	Endoplasmic reticulum	Membrane bound Endoplasmic reticulum
	GPCR candidate	CCU79798	bgh03255	6	6-7	none	Peroxisomal	Membrane bound Peroxisomal
	GPCR candidate	CCU80341	bgh04686	6	6-9	none	Endoplasmic reticulum	Membrane bound Endoplasmic reticulum
	GPCR candidate	CCU81626	bgh02470	6	6-7	none	Plasma membrane	Plasma membrane
	GPCR candidate	CCU80480	bgh02848	7	7	none	Plasma membrane	Plasma membrane
	GPCR candidate	CCU81564	bgh05207	7	6-7	none	Plasma membrane	Plasma membrane
	GPCR candidate	CCU75547	bgh04137	7	7	none	Plasma membrane	Plasma membrane
	GPCR candidate	CCU81815	bgh02576	7	7	Domain of Unknown Function DUF4203 (IPR025256)	Plasma membrane	Plasma membrane
Heterotrimeric G protein subunits
	Gα1	CCU77065	bgh01000
	Gα2	CCU77235	bgh02543
	Gα3	CCU74299	bgh00235
	Gβ	CCU75200	bgh01001
	Gγ	CCU80316	bgh00459
Regulator of G protein signaling (RGS)
	RGS	CCU76565	bgh05320
	RGS	CCU82385	bgh04249
	RGS	CCU75320	bgh03450
	RGS	CCU82752	bgh01623
	RGS/Sst2-like	None	None (protein model split on two contigs; cabog_capped_contig_000191 and cabog_capped_contig_000192)
Phosducin
	Phosducin	CCU77413	bgh03082
	Phosducin	CCU75199	bgh01869

## Sheet: MAP kinases
Protein type	Designation	GenBank accession number	Bgh protein identifier	Alias	Distinctive protein domain
MAPKKK
	Kin3	CCU82706	bgh00010		Mitogen-activated protein kinase kinase kinase (PTHR24361)
	Cla4	CCU77522	bgh00182		Mitogen-activated protein kinase kinase kinase (PTHR24361)
	Bck1	CCU82598	bgh00183		Mitogen-activated protein kinase kinase kinase (PTHR24361)
	Ste11	CCU77369	bgh00354		Mitogen-activated protein kinase kinase kinase (PTHR24361)
	Ssk2	CCU75550	bgh01017		Mitogen-activated protein kinase kinase kinase (PTHR24361)
	Ssk2	CCU78411	bgh01381		Mitogen-activated protein kinase kinase kinase (PTHR24361)
	Sps1	CCU76804	bgh01479		Mitogen-activated protein kinase kinase kinase (PTHR24361)
	Ste20	CCU83089	bgh04362		Mitogen-activated protein kinase kinase kinase (PTHR24361)
	Sps1	CCU79136	bgh06216		Mitogen-activated protein kinase kinase kinase (PTHR24361)
MAPKK
	Mkk1	CCU76709	bgh00039		MAPKK/MEKK (PTHR24360)
	Pbs2	CCU75305	bgh00916		MAPKK/MEKK (PTHR24360)
	Ste7	CCU81577	bgh05203		MAPKK/MEKK (PTHR24360)
MAPK
	Fus3/Kss1/Smk1	CCU75807	bgh00074	Bgh MAPK-I (Zhang and Gurr 2001)	Mitogen-activated protein(MAP) kinase, conserved site (IPR003527), Mitogen-activated protein kinase (PTHR24055)
	Sky1	CCU76582	bgh00923		Mitogen-activated protein kinase (PTHR24055)
	Maf1	CCU74961	bgh03244		None
	Mpk1/Slt2	CCU82891	bgh03340	Bgh MAPK-II (Zhang and Gurr 2001)	Mitogen-activated protein kinase (PTHR24055)
	Hog1	CCU74295	bgh05628		Mitogen-activated protein(MAP) kinase, conserved site (IPR003527), Mitogen-activated protein kinase (PTHR24055)
	Ime2	CCU83125	bgh06783		Mitogen-activated protein kinase (PTHR24055)
Dual-specificity phosphatase
	Msg5	CCU75668	bgh04957		Dual specificty phosphatase, catalytic domain (IPR000340)
Transcription factors
	Ste12	CCU76030	bgh00523
	Mcm1	CCU83104	bgh04421
	Swi4/Swi6/Mbp1	CCU74667	bgh03678
	Sko1	CCU78301	bgh04237
	Ssk1	CCU77449	bgh02444
	Pkc1	CCU75940	bghG001885000001001
	classical yeast MAPK signaling components

## Sheet: cAMP signaling
Protein type	Designation	GenBank accession number	Bgh protein identifier	Annotation
Adenylate cyclase
	Adenylate cyclase	CCU76253	bgh05516	adenylate cyclase
	ACA1/CAP	CCU82809	bgh02171	adenylate cyclase associated protein
Protein kinase A, cAMP dependent
	PKA1	CCU82108	bghG005860000001001	cAMP-dependent protein kinase A catalytic subunit
	PKA2	CCU79627	bgh02497	cAMP-dependent protein kinase A
	PKA3	CCU75464	bgh00840	putative cAMP-dependent protein kinase catalytic subunit
	cAMP receptor protein	CCU82360	bgh00858	cAMP-dependent protein kinase regulatory subunit
PKA downstream targets
	SFL1	CCU81131	bgh06000	HSF-type DNA-binding domain protein
	SOM1	CCU77171	bgh01365	putative SOM1 protein
	fungal transcription factor	CCU75171	bgh00206	hypothetical protein
	STE12/SteA	CCU76030	bgh00523	marker D17-1/Ste12-like transcription factor
	PAC1/Rim101	CCU80343	bgh01021	ph-resposive transcriptional regulator PAC
cAMP hydrolases
	PDE1	CCU80431	bghG004685000001001	3prime,5prime-cyclic-nucleotide phosphodiesterase
	PDE2	CCU82746	bgh03854	high affinity cAMP phosphodiesterase/cyclic-nucleotide phosphodiesterase
Adenylate cylase upstream components
	RAS1	CCU75889	bgh04399	RAS small monomeric GTPase RasA
	RAS2	CCU81557	bgh05233	Ras-like GTPase
	carbonic anhydrase	CCU76893	bgh03928	carbonic anhydrase
other cAMP binding proteins
	cyclic nucleotide-binding domain-containing protein	CCU81432	bgh00358	cyclic nucleotide-binding domain-containing protein

## Sheet: Small monomeric GTPases
Protein type	Designation	Name	GenBank accession number	Bgh protein identifier	Annotation
Ras-type small GTPases
	RAS1	Rat Sarcoma family GTPase 1	CCU75889	bgh04399	RAS small monomeric GTPase RasA
	RAS2	Rat Sarcoma family GTPase 2	CCU81557	bgh05233	Ras-like GTPase
	Ras-like	Rat Sarcoma family GTPase-like	CCU74161	bgh05774	Ras family protein
	Ras-like	Rat Sarcoma family GTPase-like	Pending	None (newly annotated protein)	Ras family protein
	Bms1	Rat Sarcoma family GTPase-like	CCU75330	bgh02360	Putative ribosome biogenesis protein/Also GTP-binding protein
	Obg	Rat Sarcoma family GTPase-like	CCU77034	bgh03305	GTP-binding protein Obg
	Ygr210c	Rat Sarcoma family GTPase-like	CCU76325	bgh02859	GTP-binding protein
	DRG	Developmentally Regulated GTP-binding protein	CCU79724	bgh01987	GTP-binding protein
	DRG	Developmentally Regulated GTP-binding protein	CCU81057	bgh00946	GTP-binding protein
	YchF	Rat Sarcoma family GTPase-like	CCU75451	bgh01830	Obg-like ATPase 1
	Nog1	Nucleolar GTP-binding protein	CCU77029	bgh06130	putative nucleolar GTP-binding protein 1
	Nog2	Nucleolar GTP-binding protein	CCU81891	bgh01433	Nucleolar GTP-binding protein 2
	NGP	Nucleolar GTP-binding protein	CCU74516	bgh02545	putative nucleolar GTP-binding protein
	Lsg1	Human Subfamily of the Ras GTPases 1	CCU82530	bgh02325	ribosome biogenesis GTPase Lsg1
	EngB	GTP binding protein EngB	CCU76858	bgh03104	GTP binding protein EngB
Rab-type small GTPases
	Ypt1 (Rab1)	Ras-related in brain 1	CCU82440	bgh01966	GTP-binding protein ypt1
	Rab2	Ras-related in brain 2	CCU81379	bgh02063	Rab2/secretion related GTPase
	Ypt32/Ypt4 (Rab4)	Ras-related in brain 4	CCU81458	bgh06686	GTP-binding protein ypt4
	Ypt51 (Rab5-like)	Ras-related in brain 5	CCU80238	bgh00450	Rab5-like protein ypt51
	Ypt5 (Rab5-like)	Ras-related in brain 5	CCU81872	bgh02847	RAB GTPase Ypt5
	Ypt6 (Rab6)	Ras-related in brain 6	CCU75854	bgh01594	RAS small monomeric GTPase Rab6
	Ypt7 (Rab7)	Ras-related in brain 7	CCU81712	bgh04829	GTPase Rab7
	Ypt31 (Rab11)	Ras-related in brain 11	CCU80712	bgh02460	Ras GTPase Rab11, putative
	Rab18	Ras-related in brain 18	CCU77509	bgh03327	GTP-binding protein rab18a
	Sec4 (Rab8/10/13-like)	Ras-related in brain 8/10/13	CCU77662	bgh02234	GTP-binding protein SAS1
	Ypt52 (Rab)	Ras-related in brain related	CCU77565	bgh01474	ras-like GTP-binding protein
RheB-type small GTPases
	Rhb1 (RheB)	Ras-homolog enriched in Brain	CCU76683	bgh02448	rheb small monomeric GTPase RhbA
Ran-type small GTPases
	Gsp1 (Ran)	Ras-related nuclear protein	CCU76282	bgh03269	GTP-binding nuclear protein Ran
Rho-type small GTPases
	Rho1 (RhoA)	Ras homology family 1	CCU78225	bgh03663	Rho GTPase Rho1
	Rho2	Ras homology family 2	CCU74550	bghP000425000001001	Rho GTPase
	Rho3	Ras homology family 3	CCU82017	bgh02539	putative RHO3 protein
	Rho4	Ras homology family 4	CCU74251	bgh04827	GTP-binding protein RHO4
	Rho5	Ras homology family 5	None	None	non-essential Rho GTPase
	Cdc42	Rho-like cell division cycle 42	CCU81279	bgh01510	cdc42 GTPase
	Rac1	Ras-related C3 botulinum toxin substrate 1	CCU81991	bgh04970	putative Rho GTPase Rac
	Tem1 (SPG1)	Septum-promoting GTP-binding protein 1	None	None
ADP ribosylation factors (Rab superfamily)
	Arf1	ADP-ribosylation factor 1	CCU82822	bgh04897	ADP-ribosylation factor
	Arf6	ADP-ribosylation factor 6	CCU76372	bgh03593	ADP-ribosylation factor 6
	Arl1 (Arf-like 1)	ADP-ribosylation factor-like 1	CCU76646	bgh03959	putative ADP-ribosylation factor-like protein 1
	Arl2 (Arf-like 2)	ADP-ribosylation factor-like 2	CCU75657	bgh02421	ADP-ribosylation factor family protein
	Arl3 (Arf-like 3)	ADP-ribosylation factor family protein	CCU78767	bgh01809	ADP-ribosylation factor family protein
	Arl10 (Arf-like 10)	ADP-ribosylation factor-like 10	CCU76071	bgh01058	ADP-ribosylation factor family protein
Mitochondrial GTPases
	Gem1 (Miro1/2)	Mitochondrial Rho GTPase	CCU82633	bgh04907	mitochondrial Rho GTPase
	Mtg1	Mitochondrial GTPase 1	CCU82832	bgh00629	mitochondrial GTPase/mitochondrial ribosome assembly protein
	Mss1 (TrmE)	tRNA modification GTPase	CCU82442	bgh01959	tRNA modification GTPase, mitochondrial
Other GTPases
	SAR1	small GTPase of COPII vesicles	CCU80313	bgh01537	small monomeric GTPase SarA
	Fzo1	mitochondrial transmembrane GTPase	CCU75139	bghT001015000001001	Transmembrane GTPase Fzo1
	Spa2/SpaA	cell polarity protein	CCU78135	bghT003512	SpaA/cell polarity protein
GTPase activating proteins (GAP)
RasGAP	Bud2	Ras GTPase activating protein	CCU78261	bgh05396	GTPase activating protein
	RasGAP (Sar1/GAPA/GAP1)	Ras GTPase activating protein	CCU75794	bgh04158	RasGAP group protein
	Ira2	Ras GTPase activating protein	CCU74400	bgh05090	ras GTPase activator
	Igg1	Ras GTPase activating protein	CCU81421	bghT002507	Ras GTPase activating protein
RapGAP	Tsc2	RapGAP tuberin	CCU77388	bghT00333	GTPase activating protein
RabGAP	Sbe22/TBC1	Rab GTPase activating protein	CCU74818	bgh06526	putative TBC1 domain family member 14
	Gyp1	Rab GTPase activating protein	CCU78309	bgh04240	TBC1 domain family member 22A
	RabGAP	Rab GTPase activating protein	CCU75672	bghT003303	hypothetical protein/TBC domain protein
	Msb3/Gyp3	GTPase activating protein	CCU77110	bghT00957	GTPase-activating protein GYP3/GTPase activating protein gyp3
	Evi5	Rab GTPase activating protein	CCU80601	bgh04682	GTPase-activating protein GYP5
	Gyp5	Rab GTPase activating protein	CCU74916	bgh04514	GTPase activating protein (Gyp5)
	Mdr1	Rab GTPase activating protein	CCU76603	bghT001112	putative GTPase-activating protein GYP5/putative pathogenesis-related leaf protein 4
	RabGAP	Rab GTPase activating protein/small G protein signaling modulator 3	CCU74244	bgh04911	small G protein signaling modulator
	RabGAP	Rab GTPase activating protein	CCU75481	bgh03324	hypothetical protein BGHDH14_bgh03324
	Gyp51	Rab GTPase activating protein	None	None
	Bub2	Rab GTPase activating protein	CCU76747	bgh03213	hypothetical protein BGHDH14_bgh03213
	Gyp6	Rab GTPase activating protein	None	None
	Gyp7	GTPase activating protein	CCU76618	bghT004218	DUF3548 family protein similar to GTPase-activating protein GYP7/GTPase activating protein (Gyp7)
	Gyp8/10	Rab GTPase activating protein	CCU76942	bgh02679	TBC domain-containing protein/GTPase activating protein gyp10/gyp10
	Gyl1	Rab GTPase activating protein	None	None
RanGAP	Rna1	Ran GTPase activating protein	CCU81394	bgh02020_mRNA	Ran GTPase-activating protein, partial
RhoGAP	Rgd1	Rho GTPase activating protein	CCU82960	bgh02075	Rho GTPase activator Rgd1
	Rgd2	Rho GTPase activating protein	CCU76536	bgh05242	RhoGAP and Fes/CIP4 domain protein
	Lrg1	Rho GTPase activating protein	CCU81377	bgh02302	rho-GTPase-activating protein LRG1
	Rga1	Rho GTPase activating protein	CCU74218	bghT0000228	Rho-GTPase activating protein
	Rga2	Rho GTPase activating protein	CCU75080	bgh05423	hypothetical protein BGHDH14_bgh05423
	Bem3	Rho GTPase activating protein	CCU76303	bgh02425	RhoGAP domain protein
	RhoGAP	Rho GTPase activating protein	CCU74894	bgh01359	putative rho GTPase activator
	Sac7	Rho GTPase activating protein	CCU75564	bgh04404	Putative RhoGAP group protein
	CDC42 RhoGAP	Rho GTPase activating protein	None	None
ArfGAP	Age1	Arf GTPase activating protein	CCU76791	bgh02684	ARF GTPase activator
	Age2	Arf GTPase activating protein	CCU83081	bgh06698	stromal membrane-associated protein
	Gcs1	Arf GTPase activating protein	CCU81976	bghT003283	ADP-ribosylation factor GTPase-activating protein GCS1
	ArfGAP	Arf GTPase activating protein	CCU81569	bgh04131	UBA domain-containing protein 3
	Glo3	Arf GTPase activating protein	CCU76988	bgh00395	arf GTPase-activating protein
	Gts1	Arf GTPase activating protein	None	None
	Arf3-GAP	Arf GTPase activating protein	None	None
other	Sec23	GTPase activating protein	CCU80400	bghT004674000001001	transport protein
	Sec24	GTPase activating protein	CCU75808	bgh05006	protein transport protein Sec24
	Sfb3 (Sec23/24-like)	GTPase activating protein	CCU74908	bgh03086	Sec23/Sec24 family protein
	Tif5 (eIF5)	eukaryotic translation initiation factor 5	CCU77913	bgh00874	putative eukaryotic translation initiation factor 5
	Fun12 (eIF5B)	eukaryotic translation initiation factor 5B	CCU74209	bghT000061000001001	eukaryotic translation initiation factor 5B
	Ifm2 (eIF2)	eukaryotic translation initiation factor 2	CCU74191	bgh05625	Translation initiation factor IF-2
	Sui3 (eIF2B)	eukaryotic translation initiation factor 2 beta	CCU77134	bgh02434	eukaryotic translation initiation factor 2 beta subunit
Guanine nucleotide exchange factors (GEF)
RasGEF	Cdc25	Ras Guanine-nucleotide-exchange factor	CCU81721	bghT002822	CDC25/cell division control protein/cell division control protein Cdc25
	RasGEF	Ras Guanine-nucleotide-exchange factor	CCU74442	bgh00356	ras guanine-nucleotide exchange protein
	RasGEF	Ras Guanine-nucleotide-exchange factor	CCU77281	bgh03240	ras guanine nucleotide exchange factor
	Lte1	Ras Guanine-nucleotide-exchange factor	CCU75506	bghT001674	guanine nucleotide exchange factor LTE1
RabGEF	Sec2	Rab Guanine-nucleotide-exchange factor	CCU82037	bgh02726	Guanylyl-nucleotide exchange factor
	Vps9	Rab Guanine-nucleotide-exchange factor, vacuolar protein sorting-associated protein	CCU75364	bgh02892	vacuolar protein sorting-associated protein 9
	Vps9	Rab Guanine-nucleotide-exchange factor, vacuolar protein sorting-associated protein	CCU76667	bgh01307	putative vacuolar protein sorting-associated protein 9b
	Vps9-like	Rab Guanine-nucleotide-exchange factor, vacuolar protein sorting-associated protein	CCU81960	bgh05347	VPS9 domain-containing protein
RanGEF	Srm1	Ran Guanine-nucleotide-exchange factor	CCU81601	bgh01033	putative protein PIM1/putative regulator of chromosome condensation
RhoGEF	Bud3	Rho Guanine-nucleotide-exchange factor	CCU75857	bgh04374	Rho guanyl nucleotide exchange factor
	Rom2	Rho Guanine-nucleotide-exchange factor	CCU76591	bghG002790000001001	putative Rho1 guanine nucleotide exchange factor 1
	Tus1	Rho Guanine-nucleotide-exchange factor	CCU82828	bghG007125000001001	Rho1 guanine nucleotide exchange factor 1
	Cdc24	Rho Guanine-nucleotide-exchange factor	CCU75237	bgh06177	Guanine-nucleotide exchange factor Cdc24
	RhoGEF	Rho Guanine-nucleotide-exchange factor	CCU74814	bghG000646000001001	Rho guanyl nucleotide exchange factor
	RhoGEF	Rho Guanine-nucleotide-exchange factor	CCU76289	bgh03224	hypothetical protein BGHDH14_bgh03224
	RhoGEF Fus2	Rho Guanine-nucleotide-exchange factor	None	None
	RacGEF (DOCK180)	Rac Guanine-nucleotide-exchange factor	CCU82940	bgh05875	dedicator of cytokinesis domain-containing protein
ArfGEF	Syt1	Arf Guanine-nucleotide-exchange factor	CCU82796	bgh02719	guanine nucleotide exchange factor
	Sec71	Arf Guanine-nucleotide-exchange factor	CCU74623	bgh04530	transport protein sec71
	Sec7	Arf Guanine-nucleotide-exchange factor	CCU77042	bghT003276000002001	Sec7 domain-containing protein
	Gea2	Arf Guanine-nucleotide-exchange factor	CCU75858	bgh05594	guanine nucleotide exchange factor

## Sheet: Calcium signaling
Protein type	Designation	GenBank accession number	Bgh protein identifier						GOs
Phospholipase C-δ
	PLC1	CCU75537	bgh01133
		CCU76570	bgh02182
	PLC1	CCU75537	bgh01133
		CCU76570	bgh02182
	PLC1	CCU77508	bgh05711
Calmodulin-like
	Calmodulin	CCU82138	bgh02648						F:calcium ion binding
		CCU79101	bgh03976						F:calcium ion binding
		CCU75043	bgh00486						F:calcium ion binding; F:hydrolase activity
Calcineurin (protein phosphatase)
	Calcineurin A1	CCU79262	bghG004315000002001						F:metal ion binding; F:calmodulin binding; F:phosphoprotein phosphatase activity; P:protein amino acid dephosphorylation
		CCU80319	bgh00305
	Calcineurin A2	CCU79262	bghG004315000002001
	Calcineurin B	CCU77359	bgh04938						F:calcium ion binding
Calcipressin
	Rcn1 - Calcipressin 1 family (regulator of calcineurin)	None	None
	calcipressin-2 or -3 family	CCU74958	bgh03152						P:calcium-mediated signaling; F:nucleotide binding
Calcium channels
	Cch1 - calcium channel protein CCH1	CCU75102	bgh06332						F:calcium channel activity; P:calcium ion transport; P:regulation of ion transmembrane transport; F:voltage-gated ion channel activity; C:integral to membrane
	Mid1 - Stretch-activated cation channel MID1	CCU82549	bgh03010
	Yvc1 (channel)	CCU75327	bgh04604
	mechanosensitive ion channel family	CCU81290	bgh01512						F:calcium ion binding; C:membrane; P:transmembrane transport
Calcium transporters/exchangers
	Vcx1 - Vacuolar calcium ion transporter (H+ exchanger)	CCU76863	bgh01622						C:integral to membrane; F:cation transmembrane transporter activity; P:cation transport; P:transmembrane transport
		CCU74626	bgh06542						C:membrane
		CCU81472	bgh03156						C:integral to membrane; C:membrane; P:transmembrane transport; F:ATP binding; F:protein kinase activity; F:nucleotide binding; P:protein amino acid phosphorylation; F:protein serine/threonine kinase activity
	Vnx1 - Ca2+/Na+ Antiport	CCU82414	bgh06039						C:membrane
	Emc27		bgh02204
Calcium-transporting ATPases (P-Type ATPases)
	Ena2 - Na(+)-exporting P-type ATPase	None	None
	Pmr1 Calcium-transporting ATPase 1	CCU76180	bgh02978						C:integral to membrane; F:ATPase activity, coupled to transmembrane movement of ions, phosphorylative mechanism; P:ATP biosynthetic process; F:ATP binding; P:cation transport
	SERCA-type, Calcium-transporting P-type ATPase, subfamily IIA,	CCU78880	bgh01364						P:calcium ion transport; C:integral to membrane; C:membrane; F:ATPase activity, coupled to transmembrane movement of ions, phosphorylative mechanism; P:cation transport; F:hydrolase activity; P:ion transport; P:transport; F:nucleotide binding; F:ATP binding; P:ATP biosynthetic process; F:catalytic activity; F:calcium-transporting ATPase activity; P:metabolic process; F:hydrolase activity, acting …
	Pmc1 Calcium-transporting ATPase 2	CCU81902	bgh05290						P:calcium ion transport; C:integral to membrane; F:calcium ion transmembrane transporter activity; C:membrane; F:ATPase activity, coupled to transmembrane movement of ions, phosphorylative mechanism; P:cation transport; F:hydrolase activity; P:ion transport; P:transport; F:nucleotide binding; F:ATP binding; P:ATP biosynthetic process; F:catalytic activity; F:calcium-transporting ATPase activity; …
	Spf1	CCU75326	bgh00911						C:integral to membrane; P:ATP catabolic process; F:ATPase activity, coupled to transmembrane movement of ions, phosphorylative mechanism; P:ATP biosynthetic process; F:ATP binding; P:cation transport
	NCU06366.1 - Ca2+/H+ Antiport	CCU76863	bgh01622
	NCU08490	None	None
Additional modulators of calcium uptake/homeostasis/ oscillation
	Cne1	CCU78909	bgh01379						P:protein folding; C:endoplasmic reticulum; F:unfolded protein binding; F:calcium ion binding
	Fig1 - Factor-induced gene 1	CCU75821	bgh04159
	PGM2 phosphoglucomutase	CCU75439	bgh00320						C:cytosol; P:galactose catabolic process; P:cellular calcium ion homeostasis; P:glucose 1-phosphate metabolic process; F:magnesium ion binding; P:trehalose biosynthetic process; F:phosphoglucomutase activity; P:glycogen biosynthetic process; P:starch metabolic process; P:sucrose metabolic process; P:gluconeogenesis; P:glycolysis; P:pentose-phosphate shunt; P:streptomycin biosynthetic process
	annexin A7, no hit in yeast	CCU82033	bgh04402						F: calcium-dependent phospholipid binding
	annexin ANXC4	CCU82033	bgh04402						F:calcium ion binding; F:calcium-dependent phospholipid binding
	FPR1 - peptidylprolyl isomerase	CCU76246	bgh04656
	CPR1 - peptidylprolyl isomerase	CCU78258	bghG003973000001001
Transcription Factors
	Crz - Calcineurin-Responsive Zinc Finger Transcription Factor	CCU80478	bgh02089
Calcium/calmodulin-dependent kinases
	Cmk1p - Calcium/calmodulin-dependent protein kinase I	CCU76224	bgh04639						F:ATP binding; F:protein kinase activity; F:nucleotide binding; P:protein amino acid phosphorylation; F:protein serine/threonine kinase activity; F:kinase activity; P:phosphorylation
		CCU77318	bgh03342						F:ATP binding; F:protein kinase activity; F:nucleotide binding; P:protein amino acid phosphorylation; F:protein serine/threonine kinase activity; F:kinase activity; P:phosphorylation; F:transferase activity; F:calmodulin-dependent protein kinase activity
		CCU81422	bgh01009						F:ATP binding; P:protein amino acid phosphorylation; F:protein serine/threonine kinase activity; P:serine family amino acid metabolic process
		CCU77137	bgh06655
	Cmk2p - Calcium/calmodulin-dependent protein kinase II	CCU76224	bgh04639						F:ATP binding; F:protein kinase activity; F:nucleotide binding; P:protein amino acid phosphorylation; F:protein serine/threonine kinase activity; F:kinase activity; P:phosphorylation
		CCU77318	bgh03342
	Rck1	CCU81422	bgh01009						F:ATP binding; P:protein amino acid phosphorylation; F:protein serine/threonine kinase activity; P:serine family amino acid metabolic process
	Rck2	CCU81422	bgh01009						F:ATP binding; P:protein amino acid phosphorylation; F:protein serine/threonine kinase activity; P:serine family amino acid metabolic process
	Dun1	CCU81422	bgh01009						F:ATP binding; P:protein amino acid phosphorylation; F:protein serine/threonine kinase activity; P:serine family amino acid metabolic process
Additional Calcium and/or CaM binding kinases
	Pak1	CCU81878	bgh02846
	Kin4	CCU81484	bgh06676
		CCU77137	bgh06655
		CCU76789	bgh03183
	Rad53	CCU77137	bgh06655
		CCU81306	bgh01499
Other Calcium and/or CaM binding proteins
	Arp8	CCU76039	bgh04943
	End3	CCU75901	bgh05963						F:actin binding; C:plasma membrane; F:calcium ion binding; C:endosome membrane; P:endocytosis; C:actin cortical patch
	Mns1 - mannosyl-oligosaccharide 1,2-alpha-mannosidase	CCU78862	bgh00764						C:membrane; F:mannosyl-oligosaccharide 1,2-alpha-mannosidase activity; F:calcium ion binding; P:carbohydrate metabolic process
		CCU81636	bgh00763						F:mannosyl-oligosaccharide 1,2-alpha-mannosidase activity; F:calcium ion binding; C:membrane; C:cytoplasmic vesicle; P:carbohydrate metabolic process
		CCU82139	bgh00762						P:carbohydrate metabolic process; C :membrane; F:calcium ion binding
	Sal1 - Mitochondrial carrier	CCU82225	bgh00425						C:integral to membrane; C:membrane; C:mitochondrial inner membrane; P:transport; C:proteinaceous extracellular matrix; P:signal transduction; P:transmembrane transport; F:calcium ion binding; F:binding
	Sal1 - calcium dependent mitochondrial carrier protein	CCU82225	bgh00425						F:binding; C:integral to membrane; C:membrane; P:transmembrane transport; C:mitochondrial inner membrane; P:transport; C:proteinaceous extracellular matrix; P:signal transduction; F:calcium ion binding
	Sac6 - putative fimbrin	CCU77874	bgh00876						F:actin binding; F:calcium ion binding
	Cmd1 - related to myosin regulatory light chain 1 - Calmodulin	CCU76695	bgh02055						F:calcium ion binding
	putative peflin - calcium binding modulator protein	CCU78866	bgh00944						F:calcium ion binding
	increased rDNA silencing protein 4	CCU81697	bgh01963						F:calcium ion binding; P:lipid metabolic process
	secretory pathway protein ssp120	CCU74394	bgh03706						F:calcium ion binding
	mitochondrial Rho GTPase EF-hand protein	CCU82633	bgh04907						C:membrane; F:hydrolase activity; C:mitochondrion; C:mitochondrial outer membrane; F:nucleotide binding; F:GTP binding; C:intracellular; P:mitochondrion transport along microtubule; P:small GTPase mediated signal transduction; F:calcium ion binding; C:integral to membrane
	Mdr1 - gtpase activating protein	CCU76603	bgh01112						F:Rab GTPase activator activity; F:calcium ion binding; C:intracellular; P:positive regulation of Rab GTPase activity
	DnaJ protein	CCU74422	bgh06721						F:unfolded protein binding; P:protein folding; F:heat shock protein binding; F:calcium ion binding; C:membrane; F:mannosyl-oligosaccharide 1,2-alpha-mannosidase activity
	EF hand domain-containing protein	CCU82445	bgh01974						F:calcium ion binding
	EF hand domain-zinc finger protein	CCU81869	bghG005534000002001						F:calcium ion binding; F:zinc ion binding
	alpha,alpha-trehalase NTH1	CCU82322	bghG006215000001001						P:trehalose catabolic process; P:trehalose metabolic process; C:cytoplasm; F:calcium ion binding; F:catalytic activity; F:alpha,alpha-trehalase activity; P:response to stress; F:hydrolase activity; P:metabolic process; F:hydrolase activity, acting on glycosyl bonds
	Mvp1p	CCU75177	bgh06767						F:phosphoinositide binding; F:calcium ion binding; P:cell communication
	IQ calmodulin-binding motif protein	CCU81434	bgh04605						-
	Tos3p	CCU82552	bgh04875						F:kinase activity; F:ATP binding; F:protein kinase activity; P:phosphorylation; F:nucleotide binding; P:protein amino acid phosphorylation; F:protein serine/threonine kinase activity
	IQ calmodulin-binding motif domain protein	CCU82387	bgh05017						-
	K7_Iks1p	CCU81835	bgh02827						F:kinase activity

## Sheet: Transcription factors fungi
Species name	Reference name	Number of transcription factors	Open reading frames in genome	Ratio
Mycosphaerella fijiensis	Mycosphaerella fijiensis 1 PROTEINS	420	10327	0.0407
Mycosphaerella graminicola	Mycosphaerella graminicola PROTEINS	428	11395	0.0376
Leptosphaeria maculans	Leptosphaeria maculans 1 PROTEINS	363	12469	0.0291
Stagonospora nodorum	Stagonospora nodorum 2A PROTEINS	486	15983	0.0304
Alternaria brassicicola	Alternaria brassicicola 1 PROTEINS	420	10688	0.0393
Cochliobolus heterostrophus	Cochliobolus heterostrophus C5 PROTEINS	470	9633	0.0488
Pyrenophora tritici-repentis	Pyrenophora tritici-repentis PROTEINS	510	12169	0.0419
Aspergillus clavatus NRRL 1	Aspergillus clavatus 2008 PROTEINS	519	9121	0.0569
Aspergillus flavus	Aspergillus flavus 2 NEW PROTEINS	647	12604	0.0513
Aspergillus niger ATCC 1015	Aspergillus niger ATCC1015 PROTEINS	633	11200	0.0565
Aspergillus niger CBS 513.88	Aspergillus niger CBS 513.88 PROTEINS	708	14086	0.0503
Aspergillus oryzae	Aspergillus oryzae 2008 PROTEINS	570	12063	0.0473
Aspergillus terreus	Aspergillus terreus PROTEINS	596	10406	0.0573
Neosartorya fischeri	Neosartorya fischeri PROTEINS	599	10403	0.0576
Aspergillus fumigatus	Aspergillus fumigatus Af293 PROTEINS	585	9887	0.0592
Aspergillus fumigatus A1193	Aspergillus fumigatus A1163 PROTEINS	576	9929	0.058
Aspergillus nidulans FGSC A4	Aspergillus nidulans 4 PROTEINS	608	10568	0.0575
Penicillium chrysogenum	Penicillium chrysogenum PROTEINS	798	12791	0.0624
Penicillium marneffei	Penicillium marneffei 2 PROTEINS	713	10638	0.067
Talaromyces stipitatus	Talaromyces stipitatus 2 PROTEINS	1066	13252	0.0804
Blastomyces dermatitidis ER-3	Blastomyces dermatitidis ER-3 PROTEINS	370	9539	0.0388
Blastomyces dermatitidis SLH14081	Blastomyces dermatitidis SLH14081 PROTEINS	362	9587	0.0378
Histoplasma capsulatum	Histoplasma capsulatum G217B PROTEINS	394	8038	0.049
Histoplasma capsulatum G186AR	Histoplasma capsulatum G186AR 2 PROTEINS	379	9233	0.041
Histoplasma capsulatum H143	Histoplasma capsulatum H143 2 PROTEINS	340	9547	0.0356
Histoplasma capsulatum H88	Histoplasma capsulatum H88 2 PROTEINS	386	9445	0.0409
Histoplasma capsulatum NAm1	Histoplasma capsulatum NAm1 2 PROTEINS	389	9277	0.0419
Microsporum gypseum	Microsporum gypseum 1 PROTEINS	399	8876	0.045
Microsporum canis	Microsporum canis PROTEINS	400	8777	0.0456
Trichophyton equinum	Trichophyton equinum 1 PROTEINS	370	8576	0.0431
Coccidioides immitis	Coccidioides immitis RS 2 PROTEINS	426	10457	0.0407
Coccidioides immitis H538.4	Coccidioides immitis H538.4 1A PROTEINS	355	10663	0.0333
Coccidioides immitis RMSCC2394.1	Coccidioides immitis RMSC2394.2 1A PROTEINS	384	10408	0.0369
Coccidioides immitis RMSCC3703	Coccidioides immitis RMSC3703 1A PROTEINS	320	10465	0.0306
Coccidioides posadasii RMSCC3488	Coccidioides posadasii RMSCC3488 PROTEINS	396	9964	0.0397
Coccidioides posadasii Silveira	Coccidioides posadasii Silveira PROTEINS	389	10125	0.0384
Paracoccidioides brasiliensis	Paracoccidioides brasiliensis Pb03 PROTEINS	345	9264	0.0372
Paracoccidioides brasiliensis	Paracoccidioides brasiliensis Pb01 PROTEINS	358	9136	0.0392
Paracoccidioides brasiliensis	Paracoccidioides brasiliensis Pb18 PROTEINS	381	8741	0.0436
Uncinocarpus reesii	Uncinocarpus reesii PROTEINS	337	7798	0.0432
Cladonia macilenta	Cladonia macilenta 1 PROTEINS	134	7322	0.0183
Caloplaca flavorubescens	Caloplaca flavorubescens 1 PROTEINS	224	9695	0.0231
Botrytis cinerea	Botrytis cinerea 1A PROTEINS	454	16448	0.0276
Sclerotinia sclerotiorum	Sclerotinia sclerotiorum 1 PROTEINS	648	14522	0.0446
Blumeria graminis f. sp. hordei	Blumeria graminis 14102010 PROTEINS	240	5473	0.0439
Colletotrichum graminicola M1.001	Colletotrichum graminicola M1.001 PROTEINS	551	12022	0.0458
Colletotrichum higginsianum	Colletotrichum higginsianum PROTEINS	596	16150	0.0369
Trichoderma reesei	Trichoderma reesei 2 PROTEINS	541	9129	0.0593
Trichoderma virens Gv29-8	Trichoderma virens Gv29-8 PROTEINS	702	11643	0.0603
Trichoderma atroviride	Trichoderma atroviride 1 PROTEINS	660	11100	0.0595
Fusarium graminearum	Fusarium graminearum 3 PROTEINS	686	13339	0.0514
Fusarium graminearum	Fusarium graminearum GZ3639 PROTEINS	150	6694	0.0224
Fusarium oxysporum	Fusarium oxysporum 2 PROTEINS	795	17735	0.0448
Fusarium verticillioides	Fusarium verticillioides 3 NEW PROTEINS	653	14199	0.046
Fusarium solani f. batatas	Fusarium solani 2 PROTEINS	1030	15707	0.0656
Magnaporthe grisea	Magnaporthe grisea Chromosome 7 Proteins	49	1122	0.0437
Magnaporthe oryzae 70-15	Magnaporthe oryzae 8 PROTEINS	522	12991	0.0402
Magnaporthe oryzae 70-15	Magnaporthe oryzae 6A PROTEINS	501	11069	0.0453
Cryphonectria parasitica	Cryphonectria parasitica PROTEINS	498	11184	0.0445
Verticillium albo-atrum VaMs. 102	Verticillium albo-atrum VaMs. 102 1 PROTEINS	454	10239	0.0443
Verticillium dahliae VdLs. 17	Verticillium dahliae VdLs. 17 1 PROTEINS	530	10575	0.0501
Chaetomium globosum CBS 148.51	Chaetomium globosum 1 PROTEINS	565	11124	0.0508
Sporotrichum thermophile	Sporotrichum thermophile PROTEINS	421	8806	0.0478
Thielavia terrestris	Thielavia terrestris PROTEINS	493	9815	0.0502
Podospora anserina	Podospora anserina 3 PROTEINS	507	10596	0.0478
Neurospora crassa	Neurospora crassa 7.3 PROTEINS	449	9842	0.0456
Neurospora discreta	Neurospora discreta PROTEINS	451	9948	0.0453
Neurospora tetrasperma	Neurospora tetrasperma PROTEINS	457	10640	0.043
Yarrowia lipolytica	Yarrowia lipolytica PROTEINS	303	6524	0.0464
Candida lusitaniae	Candida lusitaniae PROTEINS	298	5941	0.0502
Candida albicans SC5314	Candida albicans 21 PROTEINS	333	6185	0.0538
Candida albicans WO-1	Candida albicans WO-1 1 PROTEINS	319	6160	0.0518
Candida dubliniensis	Candida dubliniensis PROTEINS	314	6027	0.0521
Candida glabrata CBS138	Candida glabrata CBS138 PROTEINS	277	5165	0.0536
Candida parapsilosis	Candida parapsilosis 2008 PROTEINS	291	5733	0.0508
Candida tropicalis	Candida tropicalis 3 NEW PROTEINS	323	6258	0.0516
Debaryomyces hansenii	Debaryomyces hansenii PROTEINS	335	6354	0.0527
Ashbya gossypii ATCC 10895	Ashbya gossypii ATCC10895 PROTEINS	258	4717	0.0547
Kluyveromyces lactis	Kluyveromyces lactis 2 PROTEINS	274	5327	0.0514
Kluyveromyces polysporus	Kluyveromyces polysporus 1 PROTEINS	282	5367	0.0525
Kluyveromyces waltii	Kluyveromyces waltii 2 PROTEINS	245	4935	0.0496
Saccharomyces kluyveri	Saccharomyces kluyveri PROTEINS	143	2968	0.0482
Lodderomyces elongisporus	Lodderomyces elongisporus PROTEINS	309	5802	0.0533
Candida guilliermondii	Candida guilliermondii PROTEINS	339	5920	0.0573
Pichia stipitis	Pichia stipitis PROTEINS	330	5839	0.0565
Saccharomyces bayanus	Saccharomyces bayanus 623-6C PROTEINS	280	4966	0.0564
Saccharomyces bayanus	Saccharomyces bayanus MCYC 623 PROTEINS	295	9385	0.0314
Saccharomyces castellii	Saccharomyces castellii PROTEINS	285	4677	0.0609
Saccharomyces cerevisiae 273614N	Saccharomyces cerevisiae 273614N PROTEINS	286	5354	0.0534
Saccharomyces cerevisiae 322134S	Saccharomyces cerevisiae 322134S PROTEINS	293	5382	0.0544
Saccharomyces cerevisiae 378604X	Saccharomyces cerevisiae 378604X PROTEINS	294	5400	0.0544
Saccharomyces cerevisiae AWRI1631	Saccharomyces cerevisiae AWRI1631 PROTEINS	241	5451	0.0442
Saccharomyces cerevisiae BC187	Saccharomyces cerevisiae BC187 PROTEINS	294	5332	0.0551
Saccharomyces cerevisiae DBVPG1106	Saccharomyces cerevisiae DBVPG1106 PROTEINS	287	5318	0.054
Saccharomyces cerevisiae DBVPG1373	Saccharomyces cerevisiae DBVPG1373 PROTEINS	297	5349	0.0555
Saccharomyces cerevisiae DBVPG1788	Saccharomyces cerevisiae DBVPG1788 PROTEINS	296	5347	0.0554
Saccharomyces cerevisiae DBVPG1853	Saccharomyces cerevisiae DBVPG1853 PROTEINS	296	5359	0.0552
Saccharomyces cerevisiae DBVPG6040	Saccharomyces cerevisiae DBVPG6040 PROTEINS	291	5364	0.0543
Saccharomyces cerevisiae DBVPG6044	Saccharomyces cerevisiae DBVPG6044 PROTEINS	295	5408	0.0545
Saccharomyces cerevisiae DBVPG6765	Saccharomyces cerevisiae DBVPG6765 PROTEINS	290	5377	0.0539
Saccharomyces cerevisiae JAY291	Saccharomyces cerevisiae JAY291 PROTEINS	264	5197	0.0508
Saccharomyces cerevisiae K11	Saccharomyces cerevisiae K11 PROTEINS	296	5375	0.0551
Saccharomyces cerevisiae L_1374	Saccharomyces cerevisiae L_1374 PROTEINS	290	5346	0.0542
Saccharomyces cerevisiae L_1528	Saccharomyces cerevisiae L_1528 PROTEINS	282	5346	0.0527
Saccharomyces cerevisiae M22	Saccharomyces cerevisiae M22 PROTEINS	207	6755	0.0306
Saccharomyces cerevisiae NCYC110	Saccharomyces cerevisiae NCYC110 PROTEINS	285	5408	0.0527
Saccharomyces cerevisiae NCYC361	Saccharomyces cerevisiae NCYC361 PROTEINS	293	5360	0.0547
Saccharomyces cerevisiae RM11-1a	Saccharomyces cerevisiae RM11-1a NEW PROTEINS	294	5696	0.0516
Saccharomyces cerevisiae S288C	Saccharomyces cerevisiae S288C 2007 A PROTEINS	309	6692	0.0462
Saccharomyces cerevisiae SK1	Saccharomyces cerevisiae SK1 PROTEINS	287	5433	0.0528
Saccharomyces cerevisiae UWOPS03_461_4	Saccharomyces cerevisiae UWOPS03_461_4 PROTEINS	292	5329	0.0548
Saccharomyces cerevisiae UWOPS05_217_3	Saccharomyces cerevisiae UWOPS05_217_3 PROTEINS	291	5350	0.0544
Saccharomyces cerevisiae UWOPS05_227_2	Saccharomyces cerevisiae UWOPS05_227_2 PROTEINS	296	5334	0.0555
Saccharomyces cerevisiae UWOPS83_787_3	Saccharomyces cerevisiae UWOPS83_787_3 PROTEINS	298	5392	0.0553
Saccharomyces cerevisiae UWOPS87_2421	Saccharomyces cerevisiae UWOPS87_2421 PROTEINS	292	5368	0.0544
Saccharomyces cerevisiae W303	Saccharomyces cerevisiae W303 PROTEINS	290	5467	0.053
Saccharomyces cerevisiae Y12	Saccharomyces cerevisiae Y12 PROTEINS	291	5370	0.0542
Saccharomyces cerevisiae Y55	Saccharomyces cerevisiae Y55 PROTEINS	287	5415	0.053
Saccharomyces cerevisiae Y9	Saccharomyces cerevisiae Y9 PROTEINS	293	5377	0.0545
Saccharomyces cerevisiae YIIc17_E5	Saccharomyces cerevisiae YIIc17_E5 PROTEINS	292	5376	0.0543
Saccharomyces cerevisiae YJM789	Saccharomyces cerevisiae YJM789 2007 PROTEINS	312	5903	0.0529
Saccharomyces cerevisiae YJM978	Saccharomyces cerevisiae YJM978 PROTEINS	290	5353	0.0542
Saccharomyces cerevisiae YJM981	Saccharomyces cerevisiae YJM981 PROTEINS	287	5351	0.0536
Saccharomyces cerevisiae YPS128	Saccharomyces cerevisiae YPS128 PROTEINS	301	5364	0.0561
Saccharomyces cerevisiae YPS163	Saccharomyces cerevisiae YPS163 PROTEINS	233	6648	0.035
Saccharomyces cerevisiae YPS606	Saccharomyces cerevisiae YPS606 PROTEINS	293	5354	0.0547
Saccharomyces cerevisiae YS4	Saccharomyces cerevisiae YS4 PROTEINS	298	5398	0.0552
Saccharomyces kudriavzevii	Saccharomyces kudriavzevii PROTEINS	203	3768	0.0539
Saccharomyces mikatae	Saccharomyces mikatae WashU PROTEINS	166	3100	0.0535
Saccharomyces mikatae	Saccharomyces mikatae PROTEINS	312	9016	0.0346
Saccharomyces paradoxus	Saccharomyces paradoxus PROTEINS	326	8939	0.0365
Pneumocystis carinii	Pneumocystis carinii PROTEINS	97	4020	0.0241
Schizosaccharomyces japonicus	Schizosaccharomyces japonicus PROTEINS	280	5172	0.0541
Schizosaccharomyces octosporus	Schizosaccharomyces octosporus 2 PROTEINS	235	4925	0.0477
Schizosaccharomyces pombe	Schizosaccharomyces pombe 2007 PROTEINS	238	5058	0.0471
Agaricus bisporus	Agaricus bisporus PROTEINS	464	10438	0.0445
Armillaria mellea DSM 3731	Armillaria mellea DSM 3731 PROTEINS	507	14473	0.035
Pleurotus ostreatus	Pleurotus ostreatus PROTEINS	404	11603	0.0348
Pleurotus ostreatus PC9	Pleurotus ostreatus PC9 PROTEINS	370	12206	0.0303
Schizophyllum commune H4-8	Schizophyllum commune PROTEINS	573	13181	0.0435
Laccaria bicolor	Laccaria bicolor PROTEINS	532	20614	0.0258
Moniliophthora perniciosa	Moniliophthora perniciosa 1 PROTEINS	174	13560	0.0128
Coniophora puteana	Coniophora puteana PROTEINS	337	13761	0.0245
Serpula lacrymans	Serpula lacrymans PROTEINS	499	12917	0.0386
Serpula lacrymans var. lacrymans S7.9	Serpula lacrymans S7.9 v2.0 PROTEINS	417	12789	0.0326
Phanerochaete carnosa HHB-10118-Sp	Phanerochaete carnosa HHB-10118-Sp PROTEINS	316	13937	0.0227
Phanerochaete chrysosporium	Phanerochaete chrysosporium 2.1 PROTEINS	427	10048	0.0425
Gloeophyllum trabeum	Gloeophyllum trabeum PROTEINS	386	11846	0.0326
Fomitopsis pinicola FP-58527 SS1	Fomitopsis pinicola FP-58527 SS1 PROTEINS	366	13885	0.0264
Ceriporiopsis subvermispora	Ceriporiopsis subvermispora B PROTEINS	368	12125	0.0304
Postia placenta	Postia placenta 1 PROTEINS	996	17173	0.058
Wolfiporia cocos	Wolfiporia cocos PROTEINS	371	12746	0.0291
Ganoderma sp. 10597 SS1	Ganoderma sp. 10597 SS1 PROTEINS	381	12910	0.0295
Heterobasidion annosum	Heterobasidion irregulare TC 32-1 PROTEINS	513	13405	0.0383
Heterobasidion annosum	Heterobasidion annosum 1 PROTEINS	487	12270	0.0397
Heterobasidion annosum 03012	Heterobasidion annosum 03012 (FBL) PROTEINS	407	11453	0.0355
Bjerkandera adusta	Bjerkandera adusta 1 PROTEINS	407	15473	0.0263
Cryptococcus gattii WM276	Cryptococcus neoformans Serotype B 1 PROTEINS	276	6223	0.0444
Cryptococcus neoformans serotype A	Cryptococcus neoformans serotype A 2 PROTEINS	340	6980	0.0487
Cryptococcus neoformans var. grubii H99	Cryptococcus neoformans var. grubii H99 PROTEINS	354	7813	0.0453
Cryptococcus neoformans var. neoformans B-3501A	Cryptococcus neoformans serotype D B-3501A 2 PROTEINS	355	6431	0.0552
Cryptococcus neoformans var. neoformans JEC21	Cryptococcus neoformans serotype D JEC21 PROTEINS	326	6475	0.0503
Coprinus cinereus	Coprinus cinereus 2 PROTEINS	431	13410	0.0321
Tremella mesenterica	Tremella mesenterica PROTEINS	466	8313	0.0561
Sporobolomyces roseus	Sporobolomyces roseus PROTEINS	203	5536	0.0367
Melampsora larici-populina 98AG31	Melampsora laricis-populina PROTEINS	467	16694	0.028
Puccinia graminis f. sp. tritici	Puccinia graminis PROTEINS	806	20567	0.0392
Malassezia globosa	Malassezia globosa PROTEINS	175	4286	0.0408
Ustilago maydis 521	Ustilago maydis 521 1 PROTEINS	348	6689	0.052
Ustilago maydis FB1	Ustilago maydis FB1 PROTEINS	340	6950	0.0489
Batrachochytrium dendrobatidis JAM81	Batrachochytrium dendrobatidis JAM81 PROTEINS	311	8732	0.0356
Batrachochytrium dendrobatidis JEL423	Batrachochytrium dendrobatidis JEL423 NEW PROTEINS	296	8818	0.0336
Spizellomyces punctatus	Spizellomyces punctatus DAOM BR117 PROTEINS	380	8804	0.0432
Antonospora locustae	Antonospora locustae PROTEINS	92	2606	0.0353
Encephalitozoon cuniculi	Encephalitozoon cuniculi PROTEINS	115	1996	0.0576
Mucor circinelloides	Mucor circinelloides PROTEINS	702	10930	0.0642
Phycomyces blakesleeanus	Phycomyces blakesleeanus PROTEINS	905	14792	0.0612
Rhizopus oryzae	Rhizopus oryzae 3 2009 PROTEINS	1170	17482	0.0669
			average	0.0462096
